# Supplementary material for: Psilocybin therapy for females with anorexia nervosa: a phase 1, open-label feasibility study
Source: Nat Med. 2023 Jul 24;29(8):1947–53. doi: 10.1038/s41591-023-02455-9 (PMC10427429; doi:10.1038/s41591-023-02455-9)
Supplement: Supplementary file 2 — Unidentified prescreen and screen information. [file 41591_2023_2455_MOESM2_ESM.xlsx]

## Sheet: Contact List
	ALL PHI REMOVED	corresponds to an initial contact ID LOG with PHI
	Name	Phone Number	Email Address	Pre-screen Date	Subject Number	Screening Visit Date	Notes
1
2
3
4
5
6
7
8
9
10
11
12
13
14
15
16
17
18
19
20
21
22
23
24
25
26
27
28
29
30
31
32
33
34
35
36
37
38
39
40
41
42
43
44
45
46
47
48
49
50
51
52
53
54
55
56
57
58
59
60
61
62
63
64
65
66
67
68
69
70
71
72
73
74
75
76
77
78
79
80
81
82
83
84
85
86
87
88
89
90
91
92
93
94
95
96
97
98
99
100
101
102
103
104
105
106
107
108
109
110
111
112
113
114
115
116
117
118
119
120
121
122
123
124
125
126
127
128
129
130
131
132
133
134
135
136
137
138
139
140
141
142
143
144
145
146
147
148
149
150
151
152
153
154
155
156
157
158

## Sheet: Prescreened Stats
	Age	M/F	Local?	MDD	GAD	OCD	Vaccinated	Psychotic Disorder	Alcohol or Drug Abuse in past year	Psychedelics in past year	Lifetime psychedelic use	Current BMI	Lowest BMI	Current Dx AN	AN-R or AN-BP	In past 3 mo, have you intensely feared gaining weight or becoming fat	In past 3 mo, has your body weight or shape greatly influenced how you felt about yourself	In past 3 mo, have you thought your current weight was normal/excessive?	In past 3 months, for more days than not, have you tried not to gain weight or have your been restricting food intake?	In past 3 months, have you been exercising excessively?	In past 3 months, have you used laxatives as a means of controlling weight/shape?	In past 3 months, have you vomited as a means of controlling weight/shape?	In past 3 months, have you used diuretics as a means of controlling weight/shape?	In past 3 months, how many binge episodes per week have you been having?	Been hospitalized due to ED?	Missed menstual cycles in past 3 months?	History of abnormal ECGs?	Abnormal lab results at last physical?	Psychoactive meds that require titration?	Past ketamine treatments?	Why Ineligible?
	28	F	1	1	1	0	1	0	0	0	0	15.3	13.1	1	AN-R	1	1	1	1	1	1	0	1	0	1	1	0	1	0	0
	34	F	1	0	0	0	1	0	0	0	0	16.9	15.7	1	AN-R	0	1	1	1	1	0	0	0	0	0	1	0	0	0	0
	21	F	0	0	0	0	1	0	0	0	0	17.5	14.5	1	AN-R	1	1	1	1	1	0	0	0	0	0	1	never had ECG	1	0	0
	23	F	1	1	1	0	1	0	1	1	1	18.5		1	AN-R													1	1
	32	F	1	1	0	0		0	0	0	0	13.9	10.6	1	AN-R													1	0
	31	F	0	1	1	0	1	0	0	0	0	16.6	16.1	1	AN-BP	1	1	1	1	1	1	0	0	1	0	0	does not remember	1	1	0
	32	F	1	1				0	0	0	0	20.1		1	AN-R										0			0	0
	28	F	1	1	1	0		0	0	0	1	22		1	AN-R										0			1	0
	23	F	1	1	1	0		0	0	0	0	18.3		1	AN-R										0		1	1	1
	21	F	1	1	1	0		0	0	0	0	16.1	15.7	1	AN-R	1	1	1	1	0	0	0	0	0	0			1	1
	25	F	1	1	1	0		0	0	0	0	17.7		1	AN-R										0			1	1
	20	F	1	0	1	1		0	0	0	0	24.8	16.6	1	AN-R	1	1	1	1	0	1	0	1	0	1			1	1
	28	F	1	0	1	0	1	0	0	0	1	16.5	13.6	1	AN-R	1	1	1	1	1	0	1	0	0	1		1	1	1	0
	27	F	1	1	1	0	1	0	0	0	0	17.8	12.1	1	AN-R	1	1	0	1	1	0	0	0	0	1		1	1	1	0
	27	F	1	0	0	0		0	0	0	1	21.8	17.9	1	AN-R	1	1	1	1	1	1	0	0	1 (determined not to be a BE in later assessments)			0	0	0	0
	32	F	0	0	0	1	1	0	0	0	0	16.5	12.6	1	AN-R	1	1	1	1	1	0	0	0	0	1		0	0	0	0
	27	F	1	1	1	0	1	0	0	0	0	21.8	14.6	1	AN-R										1		0	0	1	0
	29	F	1	1	1	0		0	0	0	0	19.8	14.4	1	AN-R										0			0	1	0
	39	F	0	1	1	0	0	0	0	0	1	13.3	11.3	1	AN-BP	1	1	0	1	1	0	1	0	3	1	1	1	0	0	0
	27	F	0	0	1	0	1	0	0	0	0	17.2	14.2	1	AN-R	1	1	1	1	1	0	0	0	0	1	on birth control	0	0	0	0
	40	F	0					0	0	0		16.5		1											1			0	1		enrolled in john hopkins study
	25	F	1	1	0	0		0	0	0		13.9	12.9	1														?	1		borderline
	21	F	1					0	0	1	1	22.7		1	AN-BP													0	1		suicidality concerns
	31	F	1	1	1	1		0	0	0		21.1		1														0	1		titration concerns
	22	F	0	1	1	1		0	0	0		?	?	1?	AN-R	1	1	1	1	0	0	0	0	0	1		1	0	1	1	titration concerns
	27	F	1	1	1	0	0	0	1	1	1	20.6	12.9	1	AN-BP	1	1	1	1	1	0	1	0	3	1		1	0	1	0	SUD relapsed
	22	F	0	0	1	1		0	0	0		16.9	15.1	1	AN-R	1	1	1	1	0	0	0	0	0	1		1	0	1		titration concerns
	25	F	1	1	0	0		0	0	0	1	21.6		1													1	0	1		bipolar dx
	38	F	1	1	0	0		0	0	0	1	26.6		1														0	1	1	rapid weight loss over past 3 mo
	39	F	1					0	0	0		20.1		1														0	1		chronic health conditions
	18	F	0					0	0	0		21.3	14.4	1	AN-R	1	1	1	1	0	0	0	0	0				0	1		no longer interested due to time commitment
	18	F	0	1	1	1	1	0	0	0		24.7	18.7	1	AN-R	1	1	0	1	1	1	1	0	0	1	0	0	1	1	0	titration concerns
	35	F	1	1	1	0		0	0	0		15.7		1													0	0	1	1	no longer interested due to time commitment
	23	F	0	1	1	1	1	0	0	0		?	?	1?	AN-R	1	1	1	1	1	0	0	0	0	0	1	0	0	1	0	not motivated- mother her to complete prescreen call
	22	F	0	1	1	1		0	0	0		20.5		1														1	1		concerns traveling with COVID
	24	F	1	1	1	0		0	0	0		22.7		1	AN-BP										1			0	0
	18	F	0	1	1	0	1	0	0	0		21.6	?	1	AN-R	1	1	1	0	0	0	0	0	0	1	0	0	0	1	0	titration concerns
	23	F	0	1	1	0	1	0	0	0		?	13.7	1?	AN-R	1	1	1	1	0	0	0	0	0	1	1	1	0	1	0	titration concerns
	31	F	0	1	1	1	1	0	0	0		12.4	7.6	1	AN-R	1	1	0	1	1	0	0	0	0	1	1	1	0	0	1
	29	F	0	0	0	0	1	0	0	0		?	?	1?	AN-R	1	1	0	1	0	0	0	0	0	1	1	0	1	0	0
	22	F	1	1	1	0	1	0	0	0		16.6	15.8	1	AN-R	1	1	1	1	0	0	0	0	0	0		never had one	0	1	0
	18	F	0					0	0	0		17.5		1	AN-R													1	1
	19	F	0	0	1	0		0	0	0		16		1	AN-R													0	1
	21	F	1					0	0	0		18.8		1	AN-BP												1	0	0
	18	F	0	1	1	0		0	0	0		17.5		1														0	1
	28	F	0	1	1	1		0	0	0		17	15.9	1											0			0	0
	36	F	0	1	1	0		0	0	0	0	19.8	14.3	1											1		1	1	1	1
	19	F	0	1	0	0		0	0	1	1	17.2	14.1	1	AN-BP	1	1	1	1	0	0	1	0	0	1		1	0	0	1
	39	F	0					0	0	0	1	16.3	14.1	1														0	1	1
	31	F	0					0	0	0		16.8	14.3	1	AN-P												0	1	0	1
	29	F	0	1	1	0	1	0	0	0		16.5	15.4	1		0	0	0	0	0	0	0	0	0	0		never had one	0	1	0	does not meet diagnostic criteria for AN
	36	F	1	1	1	0		0	0	0	1	19.1	13.8	1														0	1
	30	F	0	0	1	0	1	0	0	0		18	17.2	1	AN-R	1	1	1	1	0	0	0	0	0	0	0	0	0	1	0
	33	F	0	1	1	1		0	0	0		16.6	14.3	1	AN-R	1	1	1	1	0	1	0	0	0	1		1	1	1	1
	47	F	0	0	1	0	1	0	0	0		17.3	16.9	1	AN-R	1	1	0	1	1	0	0	0	0	0	0	0	1	1	1	out of age range for study
	29	F	0	1	1	1		0	0	0		17.5		1											1			0	0
	19	F	0	1	1	0		0	0	1	1	19.2	19	1	AN-P	1	1	1	1	1	1	1	0	0	0		0	1	1
	34	F	0	1	1	0		0	0	0	1	14.4	14.4	1		1	1	1	1	0	1	1	0	0	0		0	0	0
	26	F	0	1	1	0		0	0	0	1	18.7	16.8	1														0	1
	38	F	1	1	1	1	1	0	0	1	1	19.4	12.3	1	AN-R	1	1	1	1	1	1	0	0	0	0	0	1	0	1	0	psychedelic experience within a year
	23	F	0	1				0	0	0		17.2	13.2	1	AN-R	1	0	1	1	1	0	0	0	0	1			1	1	1
	37	M	0	1	1	1	1	0	0	1	1	19.8	16	1	AN-R	1	1	1	1	1	0	0	0	0	0		0	0	1	0
	17	F	0	1	1	1	1	0	0	0	1	17.7	15.9	1	AN-R	1	1	1	1	1	0	0	0	0	1	0	1	1	0	1
	18	F	1	0	1	0	1	0	0	0		18.3	16.2	1	AN-R	1	1	1	1	1	0	0	0	0	1	1	0	0	0	0
												18.4083
	27.375

## Sheet: Legend
	eligible based on prescreen (not necessarily enrolled in study)
	follow up depending on weight restoration progress to 16.0
	ineligible based on prescreen

## Sheet: Screened Stats
Participant Log (for those who were scheduled for Screening Visits)
Participant ID	Status
1	Screen Fail
2	Completed Study
3	Completed Study
4	No-Show to Screening Visit
5	Completed Study
6	Completed Study
7	Screen Fail
8	Completed Study
9	Screen Fail
10	Completed Study
11	Waitlisted
12	Waitlisted
13	Completed Study
14	Completed Study
15	Dropped Out Post-Screening Visit
16	Completed Study
17	Completed Study
