# Supplementary material for: Psilocybin therapy for females with anorexia nervosa: a phase 1, open-label feasibility study
Source: Nat Med. 2023 Jul 24;29(8):1947–53. doi: 10.1038/s41591-023-02455-9 (PMC10427429; doi:10.1038/s41591-023-02455-9)
Supplement: Supplementary file 3 — Global EDE scores at timepoints: day −1, day 28 and day 84. [file 41591_2023_2455_MOESM3_ESM.xlsx]

## Sheet: Sheet1
Patient #	Baseline EDE Global Score	Day 28 EDE Global Score	Day 84 EDE Global Score
2	3.05625	2.68125	2.15625
5	2.71875	2.73913	1.73913
8	3.625	0.58125	0.3478
10	3.6875	0.99375	0.04545
3	0.61875	0.13125	0.8519
13	3.4348	4.1394	4.3029
14	4.1846	4.1904	5.0653
17	4.1304	1.1739	0.9692
16	3.1177	3.2	3.2577
6	0.856	0.3846	0.1683
