# Supplementary material for: Psilocybin therapy for females with anorexia nervosa: a phase 1, open-label feasibility study
Source: Nat Med. 2023 Jul 24;29(8):1947–53. doi: 10.1038/s41591-023-02455-9 (PMC10427429; doi:10.1038/s41591-023-02455-9)
Supplement: Supplementary file 5 — Participant subscale scores for 5D-ASC questionnaire. [file 41591_2023_2455_MOESM5_ESM.xlsx]

## Sheet: Sheet1
	5D-ASC Experience of Unity	5D-ASC Spiritual Experience	5D-ASC Blissful State	5D-ASC Insightfulness	5D-ASC Disembodiment	5D-ASC Impaired Control and Cognition	5D-ASC Anxiety	5D-ASC Complex Imagery	5D-ASC Elementary Imagery	5D-ASC Audio-Visual Synesthesiae	5D-ASC Changed Meaning of Percepts	5D-ASC Oceanic Boundlessness	5D-ASC Dread of Ego Dissolution	5D-ASC Visionary Restructuralization	5D-ASC Auditory Alterations	5D-ASC Vigilance Reduction
2	74	93.33	93.33	86.67	66.67	30	16.67	93.33	80	83.33	90	70	20.17	80.83	42	46.67
5	74	100	83.33	100	90	65.71	46.67	100	96.67	100	83.33	89	48.17	88.47	62	65.83
8	100	66.67	100	66.67	93.33	31.43	10	76.67	100	70	50	93	22.50	59.58	15.33	26.67
10	44	0	0	66.67	100	78.57	100	100	100	100	66.67	53	80.5	87.5	44.67	54.17
3	54	90	93.33	73.33	60	14.29	0	26.67	76.67	80	56.67	68	6	46.53	28	20.83
13	20	0	0	0	100	50	8.33	33.33	100	56.67	13.33	26	26.83	34.17	21.33	68.33
14	64	50	50	56.67	60	37.14	40	86.67	83.33	90	46.67	60	36.67	71.94	44.67	65.83
17	80	100	66.67	100	53.33	14.29	0	100	40	100	100	86	7.34	86.11	4.67	58.33
16	46	46.67	33.33	60	53.33	24.29	21.67	66.67	60	60	36.67	49	18.17	54.17	7.33	59.17
6	52	53.33	13.33	43.33	26.67	32.86	23.33	90	70	60	73.33	43	17	64.91	9.3	64.17
