# Supplementary material for: Psilocybin therapy for females with anorexia nervosa: a phase 1, open-label feasibility study
Source: Nat Med. 2023 Jul 24;29(8):1947–53. doi: 10.1038/s41591-023-02455-9 (PMC10427429; doi:10.1038/s41591-023-02455-9)
Supplement: Supplementary file 6 — Baseline (day −1) and day 28 (1 month) participant scores for EDE-QS, EDI, YBC-EDS and BMI assessments. [file 41591_2023_2455_MOESM6_ESM.xlsx]

## Sheet: EDE-QS
Baseline EDE-QS	Day 7 EDE-QS
21	13
20	15
22	3
25	0
4	1
16	24
24	26
31	4
22	20
4	0

## Sheet: EDI
Baseline EDI-3 Global Psychological Maladjustment Composite	Day 28 EDI-3 Global Psychological Maladjustment Composite
392	360
502	549
416	294
409	361
292	284
465	495
478	457
465	421
423	407
334	321

## Sheet: YBC-EDS
Baseline YBC-EDC-SRQ Current Total Score (Preoccupation+Rituals)	Day 28 YBC-EDC-SRQ Current Total Score (Preoccupation+Rituals)
9	4
7	16
13	1
25	2
6	0
17	13
29	28
24	9
16	15
7	0

## Sheet: BMI
	Baseline	Day 28
2	28.6	28.5
5	17.6	18
8	22	22
10	17.4	17.2
3	19	18.7
13	20.4	18.2
14	16.4	16.3
17	16.9	17.7
16	17.1	17.7
6	21.9	22.5
