# Supplementary material for: Psilocybin therapy for females with anorexia nervosa: a phase 1, open-label feasibility study
Source: Nat Med. 2023 Jul 24;29(8):1947–53. doi: 10.1038/s41591-023-02455-9 (PMC10427429; doi:10.1038/s41591-023-02455-9)
Supplement: Supplementary file 7 — Baseline (day −1) and day 28 (1 month) participant scores for PASTAS-trait, PASTAS-state, STAI-state, STAI-trait and BISS. [file 41591_2023_2455_MOESM7_ESM.xlsx]

## Sheet: PASTAS-trait
Baseline Trait Weight Related PASTAS	Day 28 Trait Weight Related PASTAS
31	30
32	35
31	18
40	18
14	8
40	39
40	40
29	21
30	28
25	19

## Sheet: PASTAS_State
Baseline State Weight Related PASTAS	Day 28 State Weight Related PASTAS
13	13
23	28
27	0
32	12
0	0
32	31
29	25
13	14
13	23
7	8

## Sheet: STAI-STate
Baseline State STAI	Day 28 State STAI
28	46
62	64
50	29
54	32
23	34
70	68
65	57
53	51
53	56
36	35

## Sheet: STAI-Trait
Baseline Trait STAI	Day 28 Trait STAI
46	43
63	69
49	29
57	28
31	27
71	68
67	60
57	47
57	56
42	35

## Sheet: BISS
Baseline BISS	Day 28 BISS
3.33333	3.5
2.83333	2.16667
2.16667	6.16667
2.33333	6
6.66667	7.33
2.33333	1
2.66667	2.5
5.33333	4.67
3.16667	2.5
5	6.67
