# Supplementary material for: Psilocybin therapy for females with anorexia nervosa: a phase 1, open-label feasibility study
Source: Nat Med. 2023 Jul 24;29(8):1947–53. doi: 10.1038/s41591-023-02455-9 (PMC10427429; doi:10.1038/s41591-023-02455-9)
Supplement: Supplementary file 8 — Baseline (day −1) and day 28 (1 month) participant scores for CIA, QIDS and RMQ Action. [file 41591_2023_2455_MOESM8_ESM.xlsx]

## Sheet: CIA
Baseline CIA	Day 28 CIA
29	26
31	30
36	1
16	7
5	0
36	37
48	48
48	15
33	30
14	7

## Sheet: QIDS
Baseline QIDS	Day 28 QIDS
6	7
16	18
7	0
14	9
4	1
15	15
14	10
12	13
9	8
4	2

## Sheet: RMQ-Action
Baseline Action RMQ Total Score	Day 28 Action RMQ Total Score
27.14	15
80	55.71
20	45
14	70
61.43	56.67
18.57	30
60	34.29
31.11	49
31.43	51.43
80	90
